# Supplementary material for: Effect of Substituent Location on the Relationship between the Transition Dipole Moments, Difference Static Dipole, and Hydrophobicity in Squaraine Dyes for Quantum Information Devices
Source: Molecules. 2023 Feb 25;28(5):2163. doi: 10.3390/molecules28052163 (PMC10004711; doi:10.3390/molecules28052163)
Supplement: Supplementary file 1 [file molecules-28-02163-s001.zip]

Archive with 1 entries (1 files):
- molecules-2177902-supplementary.pdf
